# Supplementary material for: Somatic Mutational Profile of High-Grade Serous Ovarian Carcinoma and Triple-Negative Breast Carcinoma in Young and Elderly Patients: Similarities and Divergences
Source: Cells. 2021 Dec 20;10(12):3586. doi: 10.3390/cells10123586 (PMC8700427; doi:10.3390/cells10123586)
Supplement: Supplementary file 1 [file cells-10-03586-s001.zip]

Archive with 3 entries (2 files):
- cells-1349475-supplementary/
- cells-1349475-supplementary/Supplementary Figures.pdf
- cells-1349475-supplementary/Supplementary Tables.xlsx
